# Supplementary material for: Common Visual Preference for Curved Contours in Humans and Great Apes
Source: PLoS One. 2015 Nov 11;10(11):e0141106. doi: 10.1371/journal.pone.0141106 (PMC4641621; doi:10.1371/journal.pone.0141106)
Supplement: S3 File — Raw data from experiments 1, 2, 3, and 4. (XLSX) [file pone.0141106.s003.xlsx]

## Sheet: Experiment 1A
Participante	% curvos	% angulosos	% izquierda	% derecha	% curv izq	% curv dcha	% ang izq	% ang dcha	% dist izq	% dist dcha	% curv blq 1	% curv blq 2	% ang blq 1	% ang blq 2	TR curv	TR ang	TR izq	TR dcha	TR diana	TR distractores	TR curv izq	TR curv dcha	TR ang izq	TR ang der	TR dist curv	TR dist ang	TR blq 1	TR blq 2	Consist diana	Consist dist	Consist total
1	0.492958	0.507042	0.422535	0.577465	0.416667	0.571429	0.428571	0.583333	0.422535	0.577465	0.428571	0.555556	0.571429	0.444444	629.771	627.861	634.767	617.427	628.803	620.704	635.467	625.5	592.267	653.286	612.057	629.111	669.7	581.056	0.685714	0.361111	0.513889
2	0.847222	0.152778	0.408451	0.591549	0.75	0.944444	0.0555556	0.25	0.414286	0.585714	0.861111	0.833333	0.138889	0.166667	770.41	724.364	878.017	765.655	763.375	861.1	843.185	712.618	834	700	857.917	864.471	841.62	781.479	0.75	0.388889	0.541667
3	0.652778	0.347222	0.402778	0.597222	0.555556	0.75	0.25	0.444444	0.402778	0.597222	0.555556	0.75	0.444444	0.25	658.83	767.16	719.19	663	696.444	674.819	675.3	646.63	901.111	691.812	657.944	691.694	674.722	696.542	0.75	0.416667	0.555556
4	0.43662	0.56338	0.609929	0.390071	0.527778	0.342857	0.657143	0.472222	0.628571	0.371429	0.428571	0.444444	0.571429	0.555556	309.129	302.625	299.674	315.982	305.465	306.614	315.632	298.833	304.826	299.647	304	309.382	326.929	285.437	0.6	0.611111	0.569444
5	0.557143	0.442857	0.597122	0.402878	0.694444	0.411765	0.588235	0.305556	0.550725	0.449275	0.588235	0.527778	0.411765	0.472222	648.846	581.581	613.518	594.875	619.057	592.768	654.96	637.929	566.95	608.182	582.176	603.057	694.791	523.389	0.5	0.361111	0.388889
6	0.680556	0.319444	0.5	0.5	0.638889	0.722222	0.277778	0.361111	0.541667	0.458333	0.722222	0.638889	0.277778	0.361111	699.918	919.13	751.625	750.5	769.944	732.181	712.261	689	991.8	863.231	736.75	727.611	882.042	620.083	0.75	0.361111	0.541667
7	0.676056	0.323944	0.398601	0.601399	0.6	0.75	0.25	0.4	0.375	0.625	0.666667	0.685714	0.333333	0.314286	552.104	516.13	549.772	546.395	540.451	554.931	564.333	542.593	512.667	518.357	563.333	546.528	571.056	524.099	0.685714	0.361111	0.486111
8	0.42029	0.57971	0.382979	0.617021	0.272727	0.555556	0.444444	0.727273	0.402778	0.597222	0.361111	0.484848	0.638889	0.515152	607.241	549.5	626	558.598	573.768	594.611	740.889	547.1	559.312	542.958	576.556	612.667	648.333	517.71	0.575758	0.583333	0.527778
9	0.723077	0.276923	0.383459	0.616541	0.625	0.818182	0.181818	0.375	0.367647	0.632353	0.741935	0.705882	0.258065	0.294118	309.809	270.667	313.235	320.927	298.969	336.147	321.95	300.815	219.333	296.333	365.758	308.229	423.677	216.941	0.566667	0.5	0.486111
10	0.56338	0.43662	0.35461	0.64539	0.4	0.722222	0.277778	0.6	0.371429	0.628571	0.542857	0.583333	0.457143	0.416667	827.8	771.968	800.56	787.89	803.423	781.186	835.5	823.654	694.4	808.905	771.6	790.771	821.157	764.014	0.342857	0.555556	0.416667
11	0.557143	0.442857	0.468085	0.531915	0.555556	0.558824	0.441176	0.444444	0.43662	0.56338	0.647059	0.472222	0.352941	0.527778	393.077	365.258	356.409	400.533	380.757	379.014	387.15	399.316	328.133	400.062	373	384.861	370.42	388.944	0.352941	0.472222	0.388889
12	0.485714	0.514286	0.546763	0.453237	0.555556	0.411765	0.588235	0.444444	0.521739	0.478261	0.529412	0.444444	0.470588	0.555556	604.353	536.639	603.829	575.524	569.529	612.783	658.65	526.786	575.85	487.625	594.171	631.941	642.838	541.352	0.588235	0.25	0.388889
13	0.380282	0.619718	0.622378	0.377622	0.5	0.257143	0.742857	0.5	0.625	0.375	0.371429	0.388889	0.628571	0.611111	581.556	631.773	616.056	608.37	612.676	613.625	581.111	582.444	636.538	624.889	625	602.25	581.676	644.194	0.542857	0.361111	0.430556
14	0.371429	0.628571	0.478571	0.521429	0.4	0.342857	0.657143	0.6	0.428571	0.571429	0.388889	0.352941	0.611111	0.647059	725.038	725.955	697.522	702.534	725.614	674.657	771.571	670.75	728.087	723.619	699.306	648.559	675.5	726.221	0.823529	0.194444	0.486111
15	0.742857	0.257143	0.550725	0.449275	0.857143	0.628571	0.371429	0.142857	0.485294	0.514706	0.794118	0.694444	0.205882	0.305556	865.75	859.667	844	900.532	864.186	874.765	836.2	906.045	796.308	1024.4	871.257	878.485	880.735	858.386	0.676471	0.194444	0.402778
16	0.5	0.5	0.395833	0.604167	0.361111	0.638889	0.361111	0.638889	0.430556	0.569444	0.472222	0.527778	0.527778	0.472222	771.111	681.278	709.035	744.402	726.194	734.611	783.154	764.304	636.538	706.565	753.583	715.639	710.639	750.167	0.5	0.416667	0.458333
17	0.661972	0.338028	0.496454	0.503546	0.714286	0.611111	0.388889	0.285714	0.442857	0.557143	0.722222	0.6	0.277778	0.4	621.894	654.125	617.271	595.521	632.789	579.471	659.08	579.636	666	637.5	578.441	580.444	593.366	619.457	0.714286	0.388889	0.527778
18	0.8	0.2	0.521429	0.478571	0.794118	0.805556	0.194444	0.205882	0.557143	0.442857	0.794118	0.805556	0.205882	0.194444	486.875	479.286	479.849	539.627	485.357	531.557	471.741	500.966	439.143	519.429	547.917	514.235	543.25	475.597	0.705882	0.305556	0.458333
19	0.577465	0.422535	0.571429	0.428571	0.657143	0.5	0.5	0.342857	0.565217	0.434783	0.527778	0.628571	0.472222	0.371429	570.049	501.8	520.188	492.217	541.211	474.232	594.913	538.278	524	468.5	466.882	481.371	439.694	580.735	0.6	0.111111	0.347222
20	0.528571	0.471429	0.450704	0.549296	0.470588	0.583333	0.416667	0.529412	0.458333	0.541667	0.472222	0.588235	0.527778	0.411765	536.243	523.939	545.359	521.282	530.443	533.778	514.625	552.714	565.6	489.222	523.75	543.806	542.056	521.929	0.558824	0.305556	0.416667

## Sheet: Experiment 1B
Stimulus	Curved	Sharp	Left	Right	RT
basket	26	14	16	24	626.075
basket2	23	17	15	25	565.8
bench	23	17	23	17	652.225
birdhouse	23	17	21	19	953.975
briefcase	28	12	18	22	649.825
brush	25	15	23	17	675.75
brushsmall	31	9	17	23	647.475
bucket	24	16	20	20	564.075
bundtpan	29	11	21	19	605.55
butterfly	13	27	19	21	591.925
candle	22	18	22	18	654.5
candletray	17	23	19	21	584.85
canister	28	12	20	20	593.325
cheese	17	23	21	19	669.275
chineselantern	27	13	25	15	604.925
chocolate	27	13	17	23	598.3
cookie	23	17	25	15	624.9
cushion	21	19	21	19	590.375
cuttingboard	20	20	16	24	552.8
figureblock	28	12	22	18	629.8
figuretriangle	23	17	17	23	622.55
flower	25	15	21	19	579.4
flowerpot	22	18	18	22	641.15
flowersandpot	18	22	22	18	680.825
gem	18	22	18	22	639.175
leaf	24	16	14	26	614.525
mirrorbig	23	17	15	25	626.55
pan	28	12	18	22	689.6
pictureframe	25	15	23	17	590.625
shades	22	18	18	22	663.425
stool	18	22	24	16	618.725
table	23	17	21	19	605.475
tent	24	16	18	22	608.375
tree	27	13	19	21	608.45
vase	17	23	15	25	589.025
windchime	26	14	18	22	586

## Sheet: Experiment 2
Participant	% curved	% sharp	% left	% right	% curv left	% curv right	% sharp left	% sharp right	% dist left	% dist right	% curv blck 1	% curv blck 2	% sh blck 1	% sh blck 2	RT curv	RT shar	RT left	RT right	RT target	RT distractors	RT curv left	RT curv right	RT sh left	RT sh right	RT curv dist	RT sh dist	TR blck1	TR blck2	Trgt cons	C trgt cons	Sh trgt cons	Dist cons	C dist cons	Sh dist cons	Average consistency
ALGL01	0.291667	0.708333	0.534722	0.465278	0.333333	0.25	0.75	0.666667	0.527778	0.472222	0.361111	0.222222	0.638889	0.777778	1059.24	1075.37	1064.17	1115.94	1070.67	1105.85	1034.5	1092.22	1072.59	1078.5	1152.67	1059.03	1151.62	1024.89	0.805556	0.538462	0.956522	0.833333	0.833333	0.833333	0.819444
ALGL02	0.555556	0.444444	0.444444	0.555556	0.472222	0.638889	0.361111	0.527778	0.472222	0.527778	0.527778	0.583333	0.472222	0.416667	1028.42	1040.22	1021.41	1020.21	1033.67	1007.82	982.059	1062.7	1027.08	1049.21	1012.64	1003	997.764	1043.72	0.777778	0.842105	0.705882	0.833333	0.833333	0.833333	0.805556
ALGL03	0.458333	0.541667	0.451389	0.548611	0.388889	0.527778	0.472222	0.611111	0.472222	0.527778	0.527778	0.388889	0.472222	0.611111	515.879	551.769	564.538	498.633	535.319	521.444	504.929	523.947	620.824	498.409	499.833	543.056	463.333	593.431	0.583333	0.473684	0.705882	0.611111	0.555556	0.666667	0.597222
ALGL04	0.458333	0.541667	0.555556	0.444444	0.527778	0.388889	0.611111	0.472222	0.541667	0.458333	0.444444	0.472222	0.555556	0.527778	1218.91	1193.62	1092.64	1204.66	1205.21	1079.64	1182.37	1268.5	1102.91	1311	1017.89	1141.39	1203.96	1080.89	0.805556	0.8125	0.8	0.916667	0.944444	0.888889	0.861111
ALGL05	0.416667	0.583333	0.493056	0.506944	0.444444	0.388889	0.611111	0.555556	0.458333	0.541667	0.444444	0.388889	0.555556	0.611111	1143.13	1059.55	1045.63	1082.86	1094.38	1034.64	1052.06	1247.21	1057.59	1061.7	995.25	1074.03	1180.18	948.833	0.888889	0.8125	0.95	0.861111	0.944444	0.777778	0.875
ALGL06	0.444444	0.555556	0.479167	0.520833	0.444444	0.444444	0.555556	0.555556	0.458333	0.541667	0.472222	0.416667	0.527778	0.583333	1213.38	1199.05	1203.25	1122.64	1205.42	1117.11	1287.12	1139.62	1159.8	1238.3	1128.08	1106.14	1307.4	1015.12	0.888889	0.823529	0.947368	0.916667	0.833333	1	0.902778
ALGL07	0.569444	0.430556	0.486111	0.513889	0.583333	0.555556	0.444444	0.416667	0.458333	0.541667	0.555556	0.583333	0.444444	0.416667	986.78	933.29	953.186	918.405	963.75	906.875	977.619	996.4	977.5	886.133	905.444	908.306	1155.85	714.778	0.361111	0.45	0.25	0.694444	0.833333	0.555556	0.527778
ALGL08	0.527778	0.472222	0.493056	0.506944	0.555556	0.5	0.5	0.444444	0.458333	0.541667	0.5	0.555556	0.5	0.444444	986.079	951.559	941.958	964.151	969.778	936.639	1000.05	970.556	993.944	903.875	917.5	955.778	927.681	978.736	0.833333	0.888889	0.777778	0.805556	0.888889	0.722222	0.819444
ALGL09	0.444444	0.555556	0.513889	0.486111	0.472222	0.416667	0.583333	0.527778	0.5	0.5	0.416667	0.472222	0.583333	0.527778	634.031	622.375	617.338	662.871	627.556	651.389	627.529	641.4	595.762	651.789	663.111	639.667	632.528	646.417	0.5	0.466667	0.52381	0.444444	0.388889	0.5	0.472222
ALGL10	0.638889	0.361111	0.5	0.5	0.611111	0.666667	0.333333	0.388889	0.527778	0.472222	0.638889	0.638889	0.361111	0.361111	1379.15	1185.42	1248.85	1133.72	1309.19	1073.38	1431.95	1330.75	1239.92	1138.71	1050.81	1095.94	1183.28	1199.29	0.944444	0.956522	0.923077	0.944444	1	0.888889	0.944444
ALGL11	0.541667	0.458333	0.493056	0.506944	0.527778	0.555556	0.444444	0.472222	0.5	0.5	0.666667	0.416667	0.333333	0.583333	561.333	620.697	567.056	587.014	588.542	565.806	554.842	567.5	619.562	621.765	563	568.611	570.764	583.583	0.694444	0.583333	0.916667	0.666667	0.555556	0.777778	0.680556
ALGL12	0.597222	0.402778	0.430556	0.569444	0.472222	0.722222	0.277778	0.527778	0.486111	0.513889	0.666667	0.527778	0.333333	0.472222	891.628	837.586	818.419	823.951	869.861	773.278	883.471	896.962	831.1	841	822.222	724.333	772.986	870.153	0.638889	0.625	0.666667	0.805556	0.777778	0.833333	0.722222
ALGL13	0.555556	0.444444	0.548611	0.451389	0.638889	0.472222	0.527778	0.361111	0.513889	0.486111	0.611111	0.5	0.388889	0.5	799.575	857.438	786.684	802.123	825.292	762.014	767	843.647	830.632	896.615	741.639	782.389	728.125	859.181	0.722222	0.681818	0.785714	0.916667	0.944444	0.888889	0.819444
ALGL14	0.486111	0.513889	0.520833	0.479167	0.5	0.472222	0.527778	0.5	0.527778	0.472222	0.5	0.472222	0.5	0.527778	741.286	794.649	730.693	707.319	768.708	670.278	736.333	746.529	838.368	748.5	690.75	649.806	721.375	717.611	0.861111	0.833333	0.888889	0.888889	0.944444	0.833333	0.875
ALGL15	0.347222	0.652778	0.409722	0.590278	0.277778	0.416667	0.583333	0.722222	0.388889	0.611111	0.361111	0.333333	0.638889	0.666667	530.4	490.872	532.492	532.176	504.597	560.014	591.9	489.4	473.19	505.154	539.167	580.861	481.972	582.639	0.527778	0.307692	0.652174	0.666667	0.666667	0.666667	0.597222
ALGL16	0.458333	0.541667	0.479167	0.520833	0.361111	0.555556	0.444444	0.638889	0.555556	0.444444	0.527778	0.388889	0.472222	0.611111	1100.52	1108.05	1209.7	1019.39	1104.6	1116.56	945.846	1201.05	1305.88	970.435	1144.94	1088.17	807.653	1413.5	0.194444	0.105263	0.294118	0.222222	0.277778	0.166667	0.208333
ALGL17	0.972222	0.0277778	0.513889	0.486111	0.972222	0.972222	0.0277778	0.0277778	0.527778	0.472222	0.944444	1	0.0555556	0	814.771	1135.5	919.716	921.529	823.681	1017.51	814.114	815.429	1159	1112	937.333	1097.69	819.931	1021.26	0.944444	1	0	0.666667	0.722222	0.611111	0.805556
ALGL18	0.708333	0.291667	0.451389	0.548611	0.666667	0.75	0.25	0.333333	0.444444	0.555556	0.666667	0.75	0.333333	0.25	509.98	509.714	507.585	526.392	509.903	525.903	486.125	531.185	462.333	545.25	527.75	524.056	484.75	551.056	0.583333	0.75	0.25	0.555556	0.444444	0.666667	0.569444
ALGL19	0.541667	0.458333	0.527778	0.472222	0.583333	0.5	0.5	0.416667	0.513889	0.486111	0.555556	0.527778	0.444444	0.472222	1635.87	1924.82	1581.88	1747.38	1768.31	1551.76	1749.14	1503.72	1962.33	1879.8	1471	1632.53	2002.86	1317.21	0.861111	0.85	0.875	0.972222	0.944444	1	0.916667
ALGL20	0.888889	0.111111	0.5	0.5	0.888889	0.888889	0.111111	0.111111	0.5	0.5	0.888889	0.888889	0.111111	0.111111	1206.34	1397.25	1423.79	1236.06	1227.56	1432.29	1308.88	1103.81	1735.75	1058.75	1356.33	1508.25	1383.67	1276.18	1	1	1	0.777778	0.833333	0.722222	0.888889
ALGL21	0.444444	0.555556	0.5	0.5	0.444444	0.444444	0.555556	0.555556	0.5	0.5	0.444444	0.444444	0.555556	0.555556	1702.75	1561.8	1693.54	1659.89	1624.44	1728.99	1389.69	2015.81	1616.75	1506.85	1661.69	1796.28	2098.28	1255.15	1	1	1	0.944444	0.888889	1	0.972222
ALGL22	0.527778	0.472222	0.472222	0.527778	0.527778	0.527778	0.472222	0.472222	0.444444	0.555556	0.638889	0.416667	0.361111	0.583333	498.368	520.441	536.559	507.75	508.792	533.917	505.632	491.105	537.941	502.941	498.472	569.361	515.5	527.208	0.666667	0.565217	0.846154	0.722222	0.777778	0.666667	0.694444
ALGL23	0.486111	0.513889	0.479167	0.520833	0.472222	0.5	0.5	0.527778	0.472222	0.527778	0.444444	0.527778	0.555556	0.472222	1618.97	1559.95	1504.32	1331.31	1588.64	1239.78	1675.76	1565.33	1584.56	1536.63	1281.72	1197.83	1496.17	1332.25	0.805556	0.875	0.75	0.888889	0.888889	0.888889	0.847222
ALGL24	0.611111	0.388889	0.5	0.5	0.611111	0.611111	0.388889	0.388889	0.5	0.5	0.611111	0.611111	0.388889	0.388889	780	757.964	784.625	818.944	771.431	832.139	755.682	804.318	730.071	785.857	805.167	859.111	853.25	750.319	0.722222	0.772727	0.642857	0.722222	0.888889	0.555556	0.722222
ALGL25	0.597222	0.402778	0.291667	0.708333	0.361111	0.833333	0.166667	0.638889	0.319444	0.680556	0.638889	0.555556	0.361111	0.444444	490.581	453.966	489.19	451.618	475.833	449.319	519.846	477.9	459	452.652	444.806	453.833	481.694	443.458	0.416667	0.478261	0.307692	0.583333	0.555556	0.611111	0.5
ALGL26	0.361111	0.638889	0.506944	0.493056	0.361111	0.361111	0.638889	0.638889	0.513889	0.486111	0.361111	0.361111	0.638889	0.638889	1585.12	1485.59	1537.1	1397.14	1521.53	1414.65	1895.08	1275.15	1543	1428.17	1483.06	1346.25	1683.54	1252.64	1	1	1	0.916667	0.833333	1	0.958333
ALGL27	0.513889	0.486111	0.458333	0.541667	0.388889	0.638889	0.361111	0.611111	0.541667	0.458333	0.5	0.527778	0.5	0.472222	727.838	658.429	729.803	693.936	694.097	726.653	849.429	653.826	615.385	683.864	728.944	724.361	724.653	696.097	0.472222	0.5	0.444444	0.638889	0.777778	0.5	0.555556
ALGL28	0.444444	0.555556	0.527778	0.472222	0.472222	0.416667	0.583333	0.527778	0.527778	0.472222	0.444444	0.444444	0.555556	0.555556	629.281	539.6	536.645	544.426	579.458	501.181	611	650	510.905	571.316	496.583	505.778	527.472	553.167	0.611111	0.5625	0.65	0.833333	0.833333	0.833333	0.722222
ALGL29	0.555556	0.444444	0.534722	0.465278	0.583333	0.527778	0.472222	0.416667	0.541667	0.458333	0.583333	0.527778	0.416667	0.472222	562.125	506.688	485.61	527.716	537.486	472.917	504.286	626.053	481.647	535.067	462.167	483.667	527.083	483.319	0.444444	0.47619	0.4	0.861111	0.833333	0.888889	0.652778

## Sheet: Experiment 3
Name	Primates	curved	sharp	left	right	curvleft	curvright	sharpleft	sharpright	distleft	distright	curvblck1	curvblck2	shblck1	shblck2	RTcurv	RTshar	RTleft	RTright	Rtarget	RTdistractors	RTcurvleft	RTcurvright	RTshleft	RTshright	RTcurvdist	RTshdist	TRblck1	TRblck2	Trgtcons	Ctrgtcons	Shtrgtcons	Distcons	Cdistcons	Shdistcons	Averageconsistency
Trudi	Chimp	0.463889	0.536111	0.2875	0.7125	0.233333	0.694444	0.305556	0.766667	0.305556	0.694444	0.444444	0.483333	0.555556	0.516667	811.82	818.918	664.046	917.678	807.381	898.997	679.596	832.687	736.151	834.211	897.533	900.461	836.111	870.267	0.361111	0.327435	0.387394	0.466667	0.477778	0.455556	0.413889
Jahaga	Chimp	0.480556	0.519444	0.305556	0.694444	0.288889	0.672222	0.327778	0.711111	0.302778	0.697222	0.472222	0.488889	0.527778	0.511111	371.653	412.207	424.943	442.777	393.692	478.75	400.751	364.109	412.443	409.94	485.933	471.567	419.683	452.758	0.416667	0.404902	0.432832	0.405556	0.422222	0.388889	0.411111
Fifi	Chimp	0.502778	0.497222	0.895833	0.104167	0.888889	0.116667	0.883333	0.111111	0.905556	0.094444	0.511111	0.494444	0.488889	0.505556	705.266	697.667	621.854	1262.94	708.572	672.133	670.796	945.519	663.168	981.27	606.55	737.717	777.086	603.619	0.216667	0.210357	0.200908	0.177778	0.244444	0.111111	0.197222
Alex	Chimp	0.513889	0.486111	0.693056	0.306944	0.688889	0.338889	0.661111	0.311111	0.711111	0.288889	0.488889	0.538889	0.511111	0.461111	485.872	513.071	508.392	531.764	498.186	503.692	500.371	498.978	498.605	587.494	514.661	492.722	536.583	465.294	0.45	0.480202	0.401535	0.377778	0.333333	0.422222	0.413889
Lome	Chimp	0.491667	0.508333	0.272222	0.727778	0.238889	0.744444	0.255556	0.761111	0.297222	0.702778	0.466667	0.516667	0.533333	0.483333	800.661	718.17	1107.94	740.115	760.217	918.597	1202.81	721.921	807.527	705.681	847.894	989.3	799.056	879.758	0.361111	0.385709	0.342838	0.35	0.333333	0.366667	0.355556
Kofi	Chimp	0.519444	0.480556	0.578642	0.421358	0.555556	0.483333	0.516667	0.444444	0.621401	0.378599	0.533333	0.505556	0.466667	0.494444	673.325	822.335	681.743	894.553	740.592	799.753	665.676	691.064	702.633	893.514	761.193	836.2	842.943	697.45	0.494444	0.507977	0.48391	0.43	0.427451	0.433333	0.461111
Lobo	Chimp	0.530556	0.469444	0.518056	0.481944	0.572222	0.488889	0.511111	0.427778	0.494444	0.505556	0.561111	0.5	0.438889	0.5	946.815	918.618	1037.63	869.438	936.211	939.008	1007.06	923.102	978.947	880.168	906.944	971.072	926.297	948.922	0.461111	0.459957	0.453333	0.444444	0.455556	0.433333	0.452778
Kibara	Gorilla	0.538889	0.461111	0.495833	0.504167	0.544444	0.533333	0.466667	0.455556	0.486111	0.513889	0.566667	0.511111	0.433333	0.488889	747.39	548.98	681.671	651.477	658.378	675.294	724.335	780.371	520.71	579.41	678.578	672.011	688.833	644.839	0.455556	0.467129	0.431092	0.494444	0.577778	0.411111	0.475
Viring	Gorilla	0.502778	0.497222	0.6375	0.3625	0.622222	0.383333	0.616667	0.377778	0.655556	0.344444	0.511111	0.494444	0.488889	0.505556	513.802	579.018	520.169	565.112	547.85	520.131	492.418	545.945	557.283	621.634	520.444	519.817	511.478	556.503	0.438889	0.444737	0.430509	0.444444	0.433333	0.455556	0.441667

## Sheet: Experiment 4A
Name	% curved	% sharp	% left	% right	% curv left	% curv right	% sharp left	% sharp right	% dist left	% dist right	% curv blck 1	% curv blck 2	% sh blck 1	% sh blck 2	RT curv	RT shar	RT left	RT right	RT target	RT distractors	RT curv left	RT curv right	RT sh left	RT sh right	RT curv dist	RT sh dist	TR blck1	TR blck2	Trgt cons	C trgt cons	Sh trgt cons	Dist cons	C dist cons	Sh dist cons	Average consistency
Trudi	0.497222	0.502778	0.648611	0.351389	0.65	0.344444	0.655556	0.35	0.644444	0.355556	0.538889	0.455556	0.461111	0.544444	923.752	1122.78	873.284	1149.67	1031.04	928.622	881.449	999.253	883.838	1512.87	965.367	891.878	1085.41	874.256	0.483333	0.438725	0.542356	0.466667	0.477778	0.455556	0.475
Jahaga	0.522222	0.477778	0.313889	0.686111	0.338889	0.705556	0.294444	0.661111	0.311111	0.688889	0.455556	0.588889	0.544444	0.411111	684.221	513.888	678.448	470.922	600.569	427.672	1419.07	503.333	450.858	528.401	412.061	443.283	525.469	502.772	0.422222	0.489799	0.363209	0.388889	0.366667	0.411111	0.405556
Fifi	0.519444	0.480556	0.331944	0.668056	0.35	0.688889	0.311111	0.65	0.333333	0.666667	0.511111	0.527778	0.488889	0.472222	884.562	833.37	1088.31	814.672	863.339	870.494	1003.09	860.644	795.375	923.05	875.089	865.9	944.85	788.983	0.461111	0.49578	0.440324	0.5	0.511111	0.488889	0.480556
Alex	0.541667	0.458333	0.448611	0.551389	0.505556	0.577778	0.422222	0.494444	0.433333	0.566667	0.527778	0.555556	0.472222	0.444444	815.167	555.792	758.087	585.619	702.642	651.786	993.499	566.284	530.518	575.484	550.778	752.794	729.594	624.833	0.372222	0.430566	0.296279	0.488889	0.477778	0.5	0.430556
Lome	0.508333	0.491667	0.801389	0.198611	0.777778	0.238889	0.761111	0.222222	0.833333	0.166667	0.5	0.516667	0.5	0.483333	951.51	959.759	973.314	1048.96	955.775	1002.36	940.077	1012.35	952.149	1139.45	985.867	1018.86	1023.31	934.831	0.372222	0.389839	0.351895	0.288889	0.322222	0.255556	0.330556
Kofi	0.554264	0.445736	0.646897	0.353103	0.67	0.438889	0.561111	0.33	0.678413	0.321587	0.55	0.55873	0.45	0.44127	971.745	741.795	818.466	788.742	878.203	750.271	1034.07	816.136	733.874	764.649	759.282	741.26	789.186	838.992	0.488889	0.557222	0.43389	0.433333	0.44902	0.430719	0.461111
Lobo	0.561111	0.438889	0.4375	0.5625	0.494444	0.627778	0.372222	0.505556	0.441667	0.558333	0.566667	0.555556	0.433333	0.444444	866.701	840.215	924.254	865.453	848.161	933.967	873.66	858.281	856.502	816.131	993.606	874.328	829.689	952.439	0.511111	0.555863	0.438046	0.505556	0.422222	0.588889	0.508333
Kibara	0.588889	0.411111	0.708333	0.291667	0.822222	0.355556	0.644444	0.177778	0.683333	0.316667	0.605556	0.572222	0.394444	0.427778	928.237	948.469	911.976	1052.18	939.703	971.406	888.241	998.776	929.03	996.902	995.461	947.35	971.264	939.844	0.422222	0.485515	0.307768	0.466667	0.488889	0.444444	0.444444
Viringika	0.5	0.5	0.601389	0.398611	0.588889	0.411111	0.588889	0.411111	0.613889	0.386111	0.505556	0.494444	0.494444	0.505556	616.713	627.504	605.377	690.459	625.867	654.2	564.181	690.954	618.342	640.984	703.283	605.117	631.314	648.753	0.511111	0.503651	0.512146	0.483333	0.511111	0.455556	0.497222

## Sheet: Experiment 4B
Stimulus	Curved	Sharp	Left	Right	RT
pictureframe	36	54	45	45	794.3
bucket	37	53	54	36	705.422
cuttingboard	38	52	53	37	814.911
vase	38	52	53	37	698.944
basket	40	50	55	35	691.567
briefcase	40	50	43	47	752.033
cheese	41	49	54	36	820.367
table	41	49	52	38	1257.72
windchime	41	49	46	44	848.822
shades	42	48	51	39	793.344
stool	43	47	46	44	788.722
bundtpan	44	46	47	43	767.478
candle	44	46	47	43	858.111
brush	45	45	46	44	762.822
chocolate	45	44	46	43	758.157
butterfly	46	44	53	37	848.767
birdhouse	48	42	41	49	770.644
flowersandpot	48	42	47	43	736.989
mirrorbig	48	42	53	37	726.889
tent	48	42	55	35	717.656
basket2	49	41	52	38	933.433
flowerpot	49	41	50	40	883.433
pan	49	41	50	40	723.8
figureblock	50	40	51	39	702.911
cushion	51	39	46	44	791.989
leaf	51	39	50	40	728.144
figuretriangle	52	38	51	39	791.733
tree	52	38	49	41	766.533
gem	53	37	46	44	1316.68
chineselantern	55	35	46	44	822.944
canister	57	33	48	42	803.144
cookie	57	33	46	44	745.878
brushsmall	58	32	53	37	744.8
bench	62	28	51	39	1083.03
flower	63	27	44	46	1249.89
candletray	64	26	45	45	778.644
